# Supplementary material for: TETRAS Spirals and Handwriting Samples: Determination of Optimal Scoring Examples
Source: Tremor Other Hyperkinet Mov (N Y). 2021 Nov 16;11:50. doi: 10.5334/tohm.665 (PMC8603854; doi:10.5334/tohm.665)
Supplement: Supplemental Table 1. — All spiral data. [file tohm-11-1-665-s1.xlsx]

## Sheet: Form Responses 1
	2	3	4	5	6	7	8	9	10	11	12	13	14	15	16	17	18	19	20	21	22	23	24	25	26	27	28	29	30	31	32	33	34	35	36	37	38	39	40	41	42	43	44	45	46	47	48	49	50
	1.5	2	3	2.5	3	1	1.5	1.5	2	1	2	2.5	2.5	3.5	3	2.5	1	2	2.5	3	2.5	1.5	1.5	1.5	0	1	3	0	1	2	1.5	2	1.5	2.5	3	3	3.5	2.5	2	2.5	2	1.5	1	1.5	2.5	2	0	1	0
	1.5	1	3.5	2.5	2.5	1	1	1.5	1.5	1	1.5	2.5	2	3.5	3	2.5	1	1	1.5	2.5	2.5	2	2	1.5	0	3	3	1	1	1.5	2	1.5	0	2	2.5	3	3.5	2.5	2	2.5	2	1.5	1	1	2	2.5	1	1	0
	1	1.5	2.5	2.5	3	0	1	1	1.5	0	1	2.5	2	3.5	2.5	2.5	1	2	2	3	2	1.5	1	1	0	0	3	0	1.5	1.5	2	1	0	2	3	2.5	3.5	3	2	1.5	1.5	1.5	1	1	2	1.5	0	1	0
	1	1.5	3	2	2	0	0	1.5	1.5	0	1.5	2	2	3.5	2.5	2	1	2	2	2.5	2	1.5	1.5	1.5	0	1	2.5	0	1	2	1.5	1	1	2	2.5	2.5	3	2.5	2	2	2	1.5	1	1	2	2	0	1	0
	1.5	1.5	3	2.5	2.5	0	1	1.5	1.5	0	1.5	2.5	2.5	3.5	3	2.5	1	1.5	1.5	2.5	2	1.5	1	1.5	0	0	3	1	1.5	2	2	1.5	1	2	3	3	3.5	3	2	2	2	1.5	1.5	1.5	2.5	1.5	1	1	0
	1.5	1.5	3.5	2.5	3	1	1	1.5	1.5	1	1.5	2.5	2	3.5	3	2.5	1	2	2.5	3	2	1.5	1.5	1.5	1	0	3	1	1	1.5	1.5	1	1	2.5	3	3	3.5	2.5	2	2	1.5	1.5	1	1.5	2.5	1.5	0	1	0
	1.5	1	3	3	3	0	1	2	2	1	2	3	2.5	4	3.5	2.5	1	2.5	2.5	3.5	2	1	1.5	2	0	1	3.5	1	1.5	2	2	2	1	2.5	3	3.5	4	2	2	2.5	2	1.5	1	2	3	2	1	1.5	0
	1.5	1	3.5	2.5	2.5	1	1	1.5	2	1	1.5	2	2	3.5	3.5	2.5	1	2.5	2.5	3	2	1.5	1	1.5	0	1	3	1	1	1.5	2	1	1	2	3	3	3.5	3	2	2	2	1.5	1	1.5	2.5	2	0	1	0
	1.5	1	3.5	2.5	2.5	1	1	1.5	1.5	1	2	2.5	2	4	3.5	2.5	1	1.5	3	3	2	1.5	1.5	2	1	1	3.5	1	1.5	2	2	1.5	1	2.5	3	3.5	4	3	2	2.5	1.5	1.5	1	1.5	2.5	1.5	1	1.5	0
	1.5	1.5	3.5	2.5	3	0	0	2	2	0	1.5	2.5	2	3.5	3	2.5	1	2.5	2.5	3	2	1.5	1.5	2	1	1	3	1	1.5	2	2	2	0	2.5	3.5	2.5	3.5	3.5	2	2	2	2	1.5	2	2.5	2	0	1.5	0
	1.5	2	3.5	2.5	2.5	1	1	1.5	2	1	2	3	2.5	4	3.5	2.5	0	2	2	3	2.5	1.5	1	1.5	0	0	3.5	0	1	1.5	1.5	1	1	2.5	3.5	3.5	3.5	3	2.5	2	2	1.5	1	1	3	2.5	0	1	0
	1.5	2	3.5	2.5	2.5	1	1	1.5	1.5	1	1.5	2.5	2	4	3	2.5	1	2	2	3	2	2	1.5	1.5	1	1	3	1	1.5	2	1.5	1.5	1.5	2.5	3	2.5	3.5	2.5	1.5	2	1.5	1.5	1	1.5	2	1.5	1	1	0
	1.5	1.5	3	3	3.5	0	0	1	1.5	0	1.5	3	2	3.5	3.5	2.5	1	3	2.5	3	2	2	1	2	0	1	3	1	1	2	2	2	1	2.5	3	3	3.5	3	2.5	2	2	2	1	2	3	2	0	1	0
	2	2.5	3.5	2.5	2.5	0	1	1.5	1	1	1.5	2.5	2.5	4	3.5	2.5	1	2.5	2	3.5	2	1	1	1.5	1	1	4	1	1	1.5	2	2	1	2.5	3	2.5	3.5	2	1.5	2	2	1.5	1	1.5	2.5	2	0	1	0
	2	3	2.5	2.5	2.5	0	1	2	2	1	2	2.5	2.5	3.5	3.5	3	1	2	3	3.5	2.5	1	1	1.5	0	0	3	1	1.5	2	2	1	1	2.5	3	3	3.5	3.5	2	2	2	1.5	1	1	2.5	2.5	0	1	0
	1.5	2	3	2.5	2.5	0	0	1	1	0	2	2.5	2.5	3.5	3	2.5	0	1.5	2	3	2	1.5	1	2	0	0	2.5	0	1	2	2	1	1	2.5	3	3.5	4	3.5	2	2	2	2	1	2	2.5	2.5	1	1	0
	2	2	3	3	3	0	0	1	1	0	2	3	2	3	3	3	1	1	1	3	2	1	2	2	0	0	2	1	1	2	2	0	0	2	3	3	4	3	2	2	2	2	1	2	3	2	0	1	0
	1.5	1.5	3	3.5	3.5	1	1.5	2	2	1.5	2	3	2.5	4	3.5	2.5	1.5	2.5	2.5	3	2.5	2	1.5	2	1	1.5	3.5	0	1.5	2	2	2	1.5	2.5	3	3	3.5	3.5	2.5	2	2	2.5	1.5	1.5	3	2	1	1.5	0
	1.5	2.5	3.5	2.5	2.5	1	1	1.5	1.5	1	1.5	2.5	2.5	3.5	3.5	2.5	0	2	2.5	3	2	1	1	1.5	0	1	3	0	1.5	2	2	2	1	2.5	3	3	3.5	3	2	2	2	2.5	1.5	1.5	2.5	2	1	1.5	0
	1.5	1.5	1	2.5	2.5	0	1	1.5	1.5	1	1.5	3	2	3.5	3.5	2.5	1	1.5	2.5	3	2	1.5	1.5	1.5	1	1	2	1	1.5	1.5	1.5	1	1	2	2	2	2.5	2	2	2	2	1.5	1	1.5	1.5	1.5	1	1	0
	2	2	1	2.5	3	0	1	1.5	1.5	0	1.5	3	3	4	4	3	0	2.5	2.5	4	2.5	1	1.5	1.5	0	0	4	0	1	2	2	1	1	2	3	3	4	3	2.5	2.5	2.5	2	1	1	3	2	0	1	0
MEAN	1.54762	1.71429	2.97619	2.59524	2.7381	0.428571	0.809524	1.5	1.59524	0.642857	1.66667	2.61905	2.2619	3.64286	3.2381	2.54762	0.833333	2	2.2381	3.04762	2.14286	1.45238	1.33333	1.64286	0.333333	0.738095	3.04762	0.619048	1.2381	1.83333	1.85714	1.38095	0.880952	2.30952	2.95238	2.92857	3.54762	2.83333	2.04762	2.09524	1.92857	1.71429	1.09524	1.47619	2.5	1.95238	0.428571	1.11905	0
MEDIAN	1.5	1.5	3	2.5	2.5	0	1	1.5	1.5	1	1.5	2.5	2	3.5	3.5	2.5	1	2	2.5	3	2	1.5	1.5	1.5	0	1	3	1	1	2	2	1.5	1	2.5	3	3	3.5	3	2	2	2	1.5	1	1.5	2.5	2	0	1	0
SD	0.269479	0.537853	0.732738	0.300793	0.374802	0.507093	0.486729	0.316228	0.339818	0.527799	0.288675	0.31244	0.300793	0.280306	0.374802	0.218218	0.428174	0.524404	0.490384	0.35017	0.231455	0.35017	0.32914	0.280306	0.483046	0.735171	0.522129	0.497613	0.255883	0.241523	0.231455	0.545545	0.471825	0.248807	0.31244	0.396412	0.35017	0.483046	0.269479	0.255883	0.239046	0.338062	0.201187	0.370006	0.41833	0.35017	0.507093	0.218218	0
MODE SCORE	1.5	1.5	3.5	2.5	2.5	0	1	1.5	1.5	1	1.5	2.5	2	3.5	3.5	2.5	1	2	2.5	3	2	1.5	1.5	1.5	0	1	3	1	1	2	2	1	1	2.5	3	3	3.5	3	2	2	2	1.5	1	1.5	2.5	2	0	1	0
Number of MODE responses	15	8	9	16	11	12	14	13	11	12	12	12	11	13	10	17	16	8	10	14	15	11	10	13	14	11	11	13	11	14	15	9	14	13	16	11	14	9	15	15	16	14	17	10	10	11	12	16	21
Number not adjacent to mode	0	3	4	1	2	0	0	0	0	0	0	0	1	0	2	0	0	3	3	1	0	0	0	1	0	1	4	0	0	0	0	7	0	0	1	1	1	3	0	0	0	2	0	0	1	0	0	0	0
TOTAL SCORE	15	5	5	15	9	12	14	13	11	12	12	12	10	13	8	17	16	5	7	13	15	11	10	12	14	10	7	13	11	14	15	2	14	13	15	10	13	6	15	15	16	12	17	10	9	11	12	16	21
SELECTED EXAMPLES	1.5							1.5						3.5		2.5				3															3		3.5				2								0
[truncated: 45 more columns]
