# Supplementary material for: TETRAS Spirals and Handwriting Samples: Determination of Optimal Scoring Examples
Source: Tremor Other Hyperkinet Mov (N Y). 2021 Nov 16;11:50. doi: 10.5334/tohm.665 (PMC8603854; doi:10.5334/tohm.665)
Supplement: Supplemental Table 2. — All writing data. [file tohm-11-1-665-s2.xlsx]

## Sheet: Form Responses 1
	2	3	4	5	6	7	8	9	10	11	12	13	14	15	16	17	18	19	20	21	22	23	24	25	26	27	28	29	30	31	32	33	34	35	36	37	38	39	40	41	42	43	44	45	46	47	48	49	50
	3	2	1	3	2	1	3	0	1	2.5	1	0	3	0	1.5	3	2.5	1	0	1.5	0	0	1	1	3	1	1	3.5	3	0	0	1	4	1.5	2	0	1	0	0	1	1	2	3	1	4	4	1	1.5	0
	1.5	1	0	3	2.5	1.5	3.5	0	1.5	3	1.5	1	3	0	2.5	3	2.5	1	1	2.5	1	0	1	1	1.5	1	1	3	2.5	0	1	1.5	4	1.5	2	0	2	1	0	1.5	1	2	1.5	0	4	4	1	1.5	1
	2.5	1.5	1	3	3	2.5	3	1	2	2.5	1	1	2	1	1.5	1.5	2.5	1	1	1.5	0	0	1.5	1	1	1.5	2	2.5	2	0	1	1	3.5	2	2	0	2	1	0	2	1.5	2	2	1.5	4	3.5	0	2	1.5
	2.5	0	1	3	3	1.5	3.5	1	1	3	1.5	1	3	2	2	2	2	1	1	1.5	0	0	1	1	1.5	1.5	1.5	2.5	1.5	0	0	1	4	1.5	1.5	0	1.5	1	0	1	1.5	2	1.5	1	4	4	0	1	1
	1.5	3	0	3	2	2	3.5	1	0	2	1	0	2.5	1	3	2.5	2.5	1	1	1	0	0	0	1	1	1	1	1.5	1.5	0	0	0	3.5	1	1.5	0	1.5	0	0	0	1	2.5	1.5	0	4	3.5	0	1	1
	2.5	2	1.5	3	3	2.5	3	1	1	2.5	1.5	1	2.5	1.5	2	1.5	2.5	1.5	1	2	0	0	1	1.5	2	1.5	1.5	2	1.5	0	1	1	4	1.5	2	0	2	1	1	1	2	2.5	2	1	4	3.5	1	1.5	2
	3	3	0	3.5	3.5	3	3.5	1	3	3.5	2.5	1	3	1	3	3	2.5	2	1	2.5	0	0	1	1	1	1	1.5	3.5	3	0	1	0	4	2.5	2	0	3	0	0	1	1.5	2	1	1.5	4	4	0	1	1.5
	2.5	2.5	1	3	3	2.5	3.5	1	2	3	2	1	3	0	2.5	3	3	1	0	3	1.5	0	1.5	1.5	2.5	2	2	3	2	0	2	1	4	2	2.5	0	3	1	0	1.5	2.5	2.5	3	2.5	4	4	2.5	2.5	1.5
	2.5	1.5	1	3	3	2.5	3.5	1	1	2.5	2	1.5	2.5	0	1	1.5	2.5	0	0	1	1	0	1	1	1	1	1	3	1	0	1	0	4	1	0	0	1	0	0	1	1.5	1	1	1	4	4	0	0	0
	2	1.5	0	3	3	2	3.5	1.5	1	3	2.5	0	2.5	1	1	1.5	2.5	0	1	1	0	0	1	1	1	0	1	2	1.5	0	0	1	4	1	1	0	1	0	0	1	1	1	1	0	4	4	0	1	0
	1.5	2.5	0	1.5	3	2.5	3.5	1	1	2	1.5	1	3	1	2	2	2.5	1.5	1	2	0	0	0	1	1.5	1.5	2	3	2.5	0	0	1	3.5	1.5	2	0	2.5	0	1	0	1.5	2	1	0	4	4	0	0	1
	2	1	0	3	3.5	3	3.5	0	0	3	0	0	3	0	3	3	3	1	1	1.5	0	0	1	0	0	1	1.5	3	3	0	0	0	4	1.5	2	0	2	0	0	1	1	2	2	0	4	4	0	1.5	1.5
	2.5	1.5	1	3	2.5	2.5	3.5	1	0	3	3	1	2	0	1	2.5	2.5	1	1	2	0	0	1	1.5	2.5	2.5	2	3	2.5	0	0	1	4	2.5	2.5	0	2.5	0	1	1	1.5	2.5	2.5	1.5	4	4	1.5	2.5	1.5
	2	3	1	3.5	3	2.5	3.5	1.5	1.5	2.5	2.5	1.5	3	1	2	1.5	2.5	1	1.5	2.5	1.5	0	1	1.5	3	2.5	2	3	3	0	1	2	3.5	2	2	0	2	1	0	1	2	2.5	2	1.5	4	3.5	2	2.5	1.5
	2.5	3	1.5	3	3	2	3.5	0	1	2.5	1	0	2	0	2	1	2.5	1	1	1.5	0	0	1	1.5	1.5	1.5	2	2.5	2	0	0	1	3.5	1.5	2	0	2.5	0	0	1.5	1.5	2	2	1	4	4	1.5	1.5	1.5
	2.5	2	1	3	3	2	4	0	1.5	3	1.5	1	3	0	1	2.5	2.5	0	0	2	0	0	1.5	1.5	2.5	1.5	3	3.5	2	0	1	1.5	4	2	2.5	0	3	1	0	1	2	2	3	1.5	4	4	1.5	2.5	1
	2.5	3	1	3	2.5	2	3.5	2	2.5	3	2	1	2.5	1.5	2	2	2.5	2	2	3	1	0	1	2	2.5	2	2.5	2.5	3	0	1	1.5	4	2	2	0	3	1	0	1	2	2.5	2	1.5	4	4	0	2	2
	2	3	1.5	3.5	3	3	3.5	1	2.5	3	2.5	1	3	0	1.5	2.5	2.5	1.5	1	3	1.5	0	1	2	2.5	2	2.5	3	3	0	0	1.5	3.5	2	2	0	2.5	0	0	1.5	2	2.5	2	1	4	4	1.5	2.5	1.5
	2	2	0	3	3	2	3	0	1	2	0	0	1	1	1	0	2	1	1	0	0	0	0	1	0	1	0	0	0	0	0	1	4	0	1	0	1	0	0	0	0	2	1	0	4	4	0	0	0
	2.5	3	1	3.5	3	3	4	0	1	2.5	3	0	3	0	3	3	2.5	1	1	1.5	1	0	1	1.5	2	1.5	2.5	2.5	3	0	1	1.5	4	2.5	3	0	3	0	0	1.5	2	2	2.5	2	4	4	1	1	1
	2	1.5	1	1.5	2.5	2.5	3	1	1.5	2.5	1.5	0	3	1	1	1.5	2.5	1	1	2	1	0	1	1	1.5	1	1.5	1	1	1	0	1	3.5	1	1.5	0	2	1	1	1	1.5	2	1.5	1	4	3.5	1	1	1
MEAN	2.2619	2.07143	0.738095	2.95238	2.85714	2.28571	3.42857	0.761905	1.28571	2.69048	1.66667	0.666667	2.64286	0.619048	1.88095	2.09524	2.5	1.02381	0.880952	1.83333	0.452381	0	0.928571	1.21429	1.66667	1.40476	1.66667	2.54762	2.11905	0.047619	0.52381	0.97619	3.83333	1.61905	1.85714	0	2.09524	0.428571	0.190476	1.02381	1.5	2.07143	1.85714	0.97619	4	3.88095	0.738095	1.42857	1.09524
MEDIAN	2.5	2	1	3	3	2.5	3.5	1	1	2.5	1.5	1	3	1	2	2	2.5	1	1	2	0	0	1	1	1.5	1.5	1.5	3	2	0	0	1	4	1.5	2	0	2	0	0	1	1.5	2	2	1	4	4	1	1.5	1
SD	0.425918	0.835032	0.548136	0.509546	0.382438	0.524891	0.279699	0.589977	0.780284	0.392677	0.821342	0.541896	0.515079	0.634424	0.722179	0.796107	0.218218	0.522726	0.485621	0.745356	0.595714	0	0.416497	0.424585	0.849837	0.569441	0.678467	0.843812	0.829583	0.212959	0.587087	0.545025	0.235702	0.595714	0.619963	0	0.700664	0.494872	0.392677	0.499433	0.534522	0.416497	0.657246	0.715079	0	0.212959	0.78101	0.806015	0.609821
MODE SCORE	2.5	3	1	3	3	2.5	3.5	1	1	3	1.5	1	3	0	2	3	2.5	1	1	1.5	0	0	1	1	1.5	1	2	3	3	0	0	1	4	1.5	2	0	2	0	0	1	1.5	2	2	1	4	4	0	1	1.5
Number of MODE responses	4	8	11	15	13	8	14	11	9	9	6	11	12	10	6	6	17	13	15	6	13	21	15	12	5	8	6	8	7	20	11	11	14	7	11	21	6	12	17	12	8	12	7	7	21	16	10	6	8
Number not adjacent to mode	6	12	0	2	2	3	0	1	5	3	8	0	4	3	12	11	0	2	1	7	0	0	0	2	9	5	7	5	11	0	1	1	0	4	4	0	9	0	0	1	2	2	8	2	0	0	2	7	4
TOTAL SCORE	-2	-4	11	13	11	5	14	10	4	6	-2	11	8	7	-6	-5	17	11	14	-1	13	21	15	10	-4	3	-1	3	-4	20	10	10	14	3	7	21	-3	12	17	11	6	10	-1	5	21	16	8	-1	4
SELECTED EXAMPLES				3			3.5										2.5					0	1																			2			4
EXAMPLES WITH HIGH VARIANCE		X														X				X					X			X	X
SCORING RANGE		0-3														0-3				0-3					0-3			0-3.5	0-3
[truncated: 14 more columns]

## Sheet: Sheet1
Timestamp	Email Address	Last Name, First Name	Current Date
				1.5	0	0	1.5	2	1	3	0	0	2	0	0	1	0	1	0	2	0	0	0	0	0	0	0	0	0	0	0	0	0	0	0	3.5	0	0	0	1	0	0	0	0	1	1	0	4	3.5
				1.5	1	0	1.5	2	1.5	3	0	0	2	0	0	2	0	1	1	2	0	0	1	0	0	0	1	0	1	1	1	1	0	0	0	3.5	1	1	0	1	0	0	0	1	1	1	0	4	3.5
				1.5	1	0	3	2.5	1.5	3	0	0	2	1	0	2	0	1	1.5	2.5	0	0	1	0	0	0	1	1	1	1	1.5	1	0	0	0	3.5	1	1	0	1	0	0	0	1	2	1	0	4	3.5
				2	1.5	0	3	2.5	2	3	0	1	2.5	1	0	2	0	1	1.5	2.5	1	0	1	0	0	1	1	1	1	1	2	1.5	0	0	0	3.5	1	1.5	0	1	0	0	1	1	2	1	0	4	3.5
				2	1.5	0	3	2.5	2	3	0	1	2.5	1	0	2.5	0	1	1.5	2.5	1	1	1.5	0	0	1	1	1	1	1	2	1.5	0	0	1	3.5	1	1.5	0	1.5	0	0	1	1	2	1	0	4	3.5
				2	1.5	0	3	2.5	2	3.5	0	1	2.5	1	0	2.5	0	1	1.5	2.5	1	1	1.5	0	0	1	1	1	1	1	2.5	1.5	0	0	1	3.5	1.5	1.5	0	1.5	0	0	1	1	2	1.5	0	4	4
				2	1.5	0	3	3	2	3.5	0	1	2.5	1.5	0	2.5	0	1.5	1.5	2.5	1	1	1.5	0	0	1	1	1	1	1.5	2.5	1.5	0	0	1	3.5	1.5	2	0	2	0	0	1	1.5	2	1.5	1	4	4
				2	1.5	1	3	3	2	3.5	1	1	2.5	1.5	0	2.5	0	1.5	1.5	2.5	1	1	1.5	0	0	1	1	1.5	1	1.5	2.5	2	0	0	1	4	1.5	2	0	2	0	0	1	1.5	2	1.5	1	4	4
				2	2	1	3	3	2	3.5	1	1	2.5	1.5	1	2.5	0	1.5	2	2.5	1	1	1.5	0	0	1	1	1.5	1	1.5	2.5	2	0	0	1	4	1.5	2	0	2	0	0	1	1.5	2	1.5	1	4	4
				2.5	2	1	3	3	2.5	3.5	1	1	2.5	1.5	1	3	0	2	2	2.5	1	1	1.5	0	0	1	1	1.5	1.5	1.5	2.5	2	0	0	1	4	1.5	2	0	2	0	0	1	1.5	2	2	1	4	4
				2.5	2	1	3	3	2.5	3.5	1	1	2.5	1.5	1	3	1	2	2	2.5	1	1	2	0	0	1	1	1.5	1.5	1.5	3	2	0	0	1	4	1.5	2	0	2	0	0	1	1.5	2	2	1	4	4
				2.5	2	1	3	3	2.5	3.5	1	1	3	1.5	1	3	1	2	2.5	2.5	1	1	2	0	0	1	1	1.5	1.5	2	3	2.5	0	1	1	4	1.5	2	0	2	0	0	1	1.5	2	2	1	4	4
				2.5	2.5	1	3	3	2.5	3.5	1	1.5	3	2	1	3	1	2	2.5	2.5	1	1	2	0	0	1	1.5	2	1.5	2	3	2.5	0	1	1	4	2	2	0	2.5	1	0	1	1.5	2	2	1	4	4
				2.5	2.5	1	3	3	2.5	3.5	1	1.5	3	2	1	3	1	2	2.5	2.5	1	1	2	1	0	1	1.5	2	1.5	2	3	2.5	0	1	1	4	2	2	0	2.5	1	0	1	1.5	2	2	1.5	4	4
				2.5	3	1	3	3	2.5	3.5	1	1.5	3	2	1	3	1	2	2.5	2.5	1	1	2	1	0	1	1.5	2.5	1.5	2	3	3	0	1	1	4	2	2	0	2.5	1	0	1	2	2.5	2	1.5	4	4
				2.5	3	1	3	3	2.5	3.5	1	1.5	3	2.5	1	3	1	2.5	3	2.5	1	1	2.5	1	0	1	1.5	2.5	1.5	2	3	3	0	1	1.5	4	2	2	0	2.5	1	0	1.5	2	2.5	2	1.5	4	4
				2.5	3	1	3	3	2.5	3.5	1	2	3	2.5	1	3	1	2.5	3	2.5	1.5	1	2.5	1	0	1	1.5	2.5	2	2	3	3	0	1	1.5	4	2	2	0	3	1	0	1.5	2	2.5	2.5	1.5	4	4
				2.5	3	1	3.5	3	3	3.5	1	2	3	2.5	1	3	1	3	3	2.5	1.5	1	2.5	1	0	1	1.5	2.5	2	2.5	3	3	0	1	1.5	4	2	2.5	0	3	1	1	1.5	2	2.5	2.5	1.5	4	4
				2.5	3	1.5	3.5	3	3	3.5	1.5	2.5	3	2.5	1	3	1.5	3	3	2.5	1.5	1	3	1.5	0	1.5	1.5	2.5	2	2.5	3.5	3	0	1	1.5	4	2.5	2.5	0	3	1	1	1.5	2	2.5	3	1.5	4	4
				3	3	1.5	3.5	3.5	3	4	1.5	2.5	3	3	1.5	3	1.5	3	3	3	2	1.5	3	1.5	0	1.5	2	3	2.5	2.5	3.5	3	0	1	1.5	4	2.5	2.5	0	3	1	1	1.5	2	2.5	3	2	4	4
				3	3	1.5	3.5	3.5	3	4	2	3	3.5	3	1.5	3	2	3	3	3	2	2	3	1.5	0	1.5	2	3	2.5	3	3.5	3	1	2	2	4	2.5	3	0	3	1	1	2	2.5	2.5	3	2.5	4	4
MEAN				2.2619	2.07143	0.738095	2.95238	2.85714	2.28571	3.42857	0.761905	1.28571	2.69048	1.66667	0.666667	2.64286	0.619048	1.88095	2.09524	2.5	1.02381	0.880952	1.83333	0.452381	0	0.928571	1.21429	1.66667	1.40476	1.66667	2.54762	2.11905	0.047619	0.52381	0.97619	3.83333	1.61905	1.85714	0	2.09524	0.428571	0.190476	1.02381	1.5	2.07143	1.85714	0.97619	4	3.88095
SD				0.425918	0.835032	0.548136	0.509546	0.382438	0.524891	0.279699	0.589977	0.780284	0.392677	0.821342	0.541896	0.515079	0.634424	0.722179	0.796107	0.218218	0.522726	0.485621	0.745356	0.595714	0	0.416497	0.424585	0.849837	0.569441	0.678467	0.843812	0.829583	0.212959	0.587087	0.545025	0.235702	0.595714	0.619963	0	0.700664	0.494872	0.392677	0.499433	0.534522	0.416497	0.657246	0.715079	0	0.212959
MODE				2.5	3	1	3	3	2.5	3.5	1	1	3	1.5	1	3	0	1	1.5	2.5	1	1	1.5	0	0	1	1	1	1	2	3	3	0	0	1	4	1.5	2	0	2	0	0	1	1.5	2	2	1	4	4
Number of MODE				4	8	11	15	13	8	14	11	9	9	6	11	12	10	6	6	17	13	15	6	13	21	15	12	5	8	6	8	7	20	11	11	14	7	11	21	6	12	17	12	8	12	7	7	21	16
Number of >0.5 away from mode				6	12	0	2	2	3	0	1	5	3	8	0	4	3	12	11	0	2	1	7	0	0	0	2	9	5	7	5	11	0	1	1	0	4	4	0	9	0	0	1	2	0	8	2	0	0
TOTAL				-2	-4	11	13	11	5	14	10	4	6	-2	11	8	7	-6	-5	17	11	14	-1	13	21	15	10	-4	3	-1	3	-4	20	10	10	14	3	7	21	-3	12	17	11	6	12	-1	5	21	16
							3			3.5										2.5					0	1																			2			4
																			spread				spread					spread			spread	spread
					spread														0-3				0-3					0-3			0-3.5	0-3
					0-3
[truncated: 17 more columns]
